# Supplementary material for: Enhancing Student Comprehension of Paternity Assignment in Molecular Primatology: A Pilot Study Using a Shiny Web Application in Kenya
Source: Am J Primatol. 2025 Mar 22;87(3):e70024. doi: 10.1002/ajp.70024 (PMC11929524; doi:10.1002/ajp.70024)
Supplement: Supplementary file 3 — Supporting information. [file AJP-87-e70024-s003.xlsx]

## Sheet: README
Genotype data file content:
1. Whole_population_genotype: This table provides genotype data for all individuals in the Amboseli baboon sample used for teaching and app demonstration purposes. Each row corresponds to an individual, and each column corresponds to a unique locus, where genotype data are represented as 0 (homozygote), 1 (heterozygote), or 2 (opposite homozygote).
2. Fathers_genotype: This table provides genotype data for all males (i.e., candidate fathers) in the Amboseli baboon sample used for teaching and demonstration purposes. Rows and columns are as in the "Whole_population_genotype" table
3. Fathers_names: This table provides identification codes for males in the test/demo data set.
4. Offspring_AMB_279: This table provides genotype data for a focal offspring in the test/demo data set. Each column represents a unique locus.
5. mother_AMB_238: This table provdies genotype data for the known mother of AMB_279 in the test/demo data set. Each column represents a unique locus.

## Sheet: Whole_population_genotype
0	1	1	1	0	1	0	1	0	1	0	1	1	0	1	1	2	0	1	2	0	2	1	0	0	0	0	1	0	0	1	0	1	0	2	0	2	1	2	0	2	0	1	0	1	0	1	0	0	0
1	1	2	1	2	1	1	1	1	2	0	1	0	0	1	2	2	1	1	1	1	2	1	1	1	1	1	1	1	0	1	1	1	1	2	1	1	1	1	2	2	0	1	1	1	1	1	2	1	1
0	0	1	2	1	1	0	1	0	1	0	2	0	0	1	1	2	0	0	1	0	2	1	0	0	0	0	0	0	0	1	0	2	0	2	0	2	2	1	1	2	0	0	1	2	1	2	1	0	1
0	0	0	2	0	0	0	2	0	1	0	1	0	0	2	1	2	0	0	1	0	1	1	1	1	1	0	0	2	0	0	1	1	0	1	0	1	2	0	0	1	0	0	0	1	1	1	0	1	0
0	0	1	1	2	0	1	1	0	1	1	1	0	0	1	0	0	1	0	1	0	1	0	0	1	1	0	1	0	0	0	0	0	1	2	1	0	1	2	2	1	1	0	1	1	0	1	1	0	0
0	0	0	1	1	0	0	2	0	1	1	0	0	0	2	1	1	1	0	1	0	1	0	1	0	1	0	0	1	0	0	0	1	1	1	0	1	1	1	1	1	1	0	0	1	1	1	0	1	0
0	1	0	2	0	0	0	1	0	1	0	0	0	0	0	0	1	0	0	2	1	0	1	0	1	0	1	1	2	0	0	1	1	0	2	0	1	1	1	1	1	0	0	0	2	0	2	0	0	1
1	0	1	0	1	1	1	0	0	1	0	1	0	0	0	1	1	1	1	1	0	1	1	0	0	0	0	2	0	0	1	0	0	1	1	1	1	0	1	1	1	0	1	0	2	0	1	0	0	0
1	1	1	1	1	1	1	0	0	2	0	1	0	0	0	1	1	0	1	1	0	1	0	0	1	0	0	2	1	0	1	0	0	1	2	1	2	1	1	1	1	0	1	0	2	0	1	0	0	0
2	0	1	1	0	1	1	0	0	2	0	1	0	0	0	0	1	0	0	2	0	1	1	2	0	0	0	2	1	0	1	0	1	0	2	1	0	0	1	2	1	0	0	0	1	2	1	1	0	1
1	1	2	1	2	1	1	1	1	2	0	1	0	0	1	2	2	1	1	1	1	2	1	1	1	1	1	1	1	0	1	1	1	1	2	1	1	1	1	2	2	0	1	1	1	1	1	2	1	1
1	0	2	1	1	2	1	1	0	2	0	1	0	0	1	1	1	1	0	2	1	2	1	2	1	0	1	1	2	0	1	0	1	0	2	1	0	1	1	2	1	0	0	1	1	2	2	2	1	2
0	0	1	1	1	1	1	1	0	1	0	0	0	0	1	1	1	1	0	1	1	2	1	0	0	1	0	1	0	1	1	0	1	1	2	1	1	1	2	1	1	0	0	1	1	0	1	1	0	0
1	1	0	1	0	1	0	1	2	2	1	0	1	0	0	1	1	0	0	1	0	2	0	1	0	0	0	0	0	0	0	0	0	1	0	0	1	0	1	1	1	1	0	0	1	0	1	0	0	0
1	0	1	2	1	1	0	1	1	2	0	0	0	0	1	1	2	1	0	1	0	2	0	0	0	1	0	0	0	0	0	0	0	0	1	0	1	1	2	2	1	0	0	0	0	0	1	1	0	0
0	0	1	0	1	1	1	1	0	1	0	1	0	0	1	2	1	0	1	2	1	2	1	1	1	0	0	1	1	1	1	0	1	0	1	1	1	1	2	0	2	0	1	0	1	0	1	0	0	0
1	1	1	1	0	0	0	2	1	0	0	0	1	0	1	0	2	0	1	2	0	2	0	0	0	0	0	1	1	0	0	1	0	0	1	0	2	1	2	0	1	0	1	0	1	0	1	0	0	0
0	1	1	1	0	1	0	1	0	1	0	1	1	0	1	1	2	0	1	2	0	2	1	0	0	0	0	1	0	0	1	0	1	0	2	0	2	1	2	0	2	0	1	0	1	0	1	0	0	0
1	0	1	0	0	2	1	0	0	1	0	1	0	0	1	0	1	1	1	2	0	1	0	2	0	0	0	1	2	0	1	0	0	2	2	1	1	0	0	1	2	0	1	0	2	1	1	0	0	1
1	0	1	1	0	2	0	2	0	2	0	1	0	1	2	0	0	0	0	1	1	2	0	1	1	1	0	1	1	2	0	0	0	1	1	0	2	2	1	1	1	0	0	0	1	0	0	1	0	0
1	0	0	0	0	2	0	1	0	1	0	1	0	1	2	0	1	0	1	1	1	1	0	1	1	0	0	1	2	1	1	0	0	1	2	0	2	1	1	0	1	0	1	0	2	1	1	0	0	0
1	0	1	1	1	1	1	1	0	2	0	0	0	1	2	2	1	1	0	2	1	2	0	1	1	0	0	1	2	0	0	1	0	1	1	1	1	1	2	0	0	0	0	1	2	1	2	0	1	0
0	1	1	1	1	2	2	2	1	1	0	0	1	1	2	0	1	0	1	2	0	2	1	1	0	1	0	1	2	2	0	0	1	0	1	2	1	0	1	1	1	0	1	1	1	1	2	1	0	0
1	1	2	2	1	1	1	1	0	1	0	0	1	1	2	1	2	1	1	2	1	2	1	1	1	0	0	1	2	1	0	1	1	0	2	1	1	1	2	1	1	0	1	1	2	2	2	1	1	0
0	0	0	0	2	1	0	1	0	2	0	0	1	0	1	1	2	1	1	1	0	2	0	0	0	1	0	1	0	1	1	1	0	2	1	0	1	0	1	1	1	0	1	1	1	0	1	0	0	0
1	0	2	2	1	2	0	1	0	1	0	1	0	0	1	1	2	0	1	2	0	1	1	1	0	1	1	2	1	0	2	0	2	0	1	0	2	0	1	0	2	0	1	0	1	0	2	1	0	0
1	0	1	1	2	1	0	1	0	1	0	1	1	0	1	1	2	1	2	2	0	2	1	0	0	2	0	1	1	0	2	1	1	1	2	0	2	0	1	0	2	0	2	1	1	0	1	0	0	0
0	0	1	0	0	1	0	2	0	1	0	0	1	0	2	0	0	0	0	1	0	2	1	1	1	0	0	1	2	0	1	1	0	1	0	0	1	0	2	1	1	0	0	0	0	0	2	0	0	1
0	0	1	1	2	0	1	1	0	1	1	1	0	0	1	0	0	1	0	1	0	1	0	0	1	1	0	1	0	0	0	0	0	1	2	1	0	1	2	2	1	1	0	1	1	0	1	1	0	0
0	0	1	1	1	0	0	2	0	0	0	1	0	0	2	0	0	1	0	1	0	1	1	1	2	0	0	0	1	0	1	0	0	1	1	0	0	1	2	1	1	0	0	1	1	0	1	1	0	1
[truncated: 50 more columns]

## Sheet: Fathers_genotype
0	1	1	1	0	1	0	1	0	1	0	1	1	0	1	1	2	0	1	2	0	2	1	0	0	0	0	1	0	0	1	0	1	0	2	0	2	1	2	0	2	0	1	0	1	0	1	0	0	0
0	0	0	2	0	0	0	2	0	1	0	1	0	0	2	1	2	0	0	1	0	1	1	1	1	1	0	0	2	0	0	1	1	0	1	0	1	2	0	0	1	0	0	0	1	1	1	0	1	0
0	1	0	2	0	0	0	1	0	1	0	0	0	0	0	0	1	0	0	2	1	0	1	0	1	0	1	1	2	0	0	1	1	0	2	0	1	1	1	1	1	0	0	0	2	0	2	0	0	1
2	0	1	1	0	1	1	0	0	2	0	1	0	0	0	0	1	0	0	2	0	1	1	2	0	0	0	2	1	0	1	0	1	0	2	1	0	0	1	2	1	0	0	0	1	2	1	1	0	1
0	0	1	1	1	1	1	1	0	1	0	0	0	0	1	1	1	1	0	1	1	2	1	0	0	1	0	1	0	1	1	0	1	1	2	1	1	1	2	1	1	0	0	1	1	0	1	1	0	0
0	0	1	0	1	1	1	1	0	1	0	1	0	0	1	2	1	0	1	2	1	2	1	1	1	0	0	1	1	1	1	0	1	0	1	1	1	1	2	0	2	0	1	0	1	0	1	0	0	0
1	0	1	0	0	2	1	0	0	1	0	1	0	0	1	0	1	1	1	2	0	1	0	2	0	0	0	1	2	0	1	0	0	2	2	1	1	0	0	1	2	0	1	0	2	1	1	0	0	1
1	0	1	1	1	1	1	1	0	2	0	0	0	1	2	2	1	1	0	2	1	2	0	1	1	0	0	1	2	0	0	1	0	1	1	1	1	1	2	0	0	0	0	1	2	1	2	0	1	0
0	0	0	0	2	1	0	1	0	2	0	0	1	0	1	1	2	1	1	1	0	2	0	0	0	1	0	1	0	1	1	1	0	2	1	0	1	0	1	1	1	0	1	1	1	0	1	0	0	0
0	0	1	0	0	1	0	2	0	1	0	0	1	0	2	0	0	0	0	1	0	2	1	1	1	0	0	1	2	0	1	1	0	1	0	0	1	0	2	1	1	0	0	0	0	0	2	0	0	1
[truncated: 50 more columns]

## Sheet: Fathers_names
AMB_118
AMB_189
AMB_083
AMB_140
AMB_104
AMB_056
AMB_219
AMB_010
AMB_272
AMB_031

## Sheet: Offspring_AMB_279
1	0	2	1	1	2	1	1	0	2	0	1	0	0	1	1	1	1	0	2	1	2	1	2	1	0	1	1	2	0	1	0	1	0	2	1	0	1	1	2	1	0	0	1	1	2	2	2	1	2
[truncated: 50 more columns]

## Sheet: mother_AMB_238
1	1	2	1	2	1	1	1	1	2	0	1	0	0	1	2	2	1	1	1	1	2	1	1	1	1	1	1	1	0	1	1	1	1	2	1	1	1	1	2	2	0	1	1	1	1	1	2	1	1
[truncated: 50 more columns]
